# Supplementary material for: Sensitivity and performance of three novel quantitative assays of SARS-CoV-2 nucleoprotein in blood
Source: Sci Rep. 2023 Feb 17;13:2868. doi: 10.1038/s41598-023-29973-3 (PMC9937528; doi:10.1038/s41598-023-29973-3)
Supplement: Supplementary file 1 — Supplementary Information. [file 41598_2023_29973_MOESM1_ESM.xlsx]

## Sheet: Ark3 (3)
Site	Order ID	Simoa SARS-CoV-2 N protein (ng/L)	ELISA SARS-CoV-2 N protein (ng/L)	ECLIA SARS-CoV-2 N protein (COI)
NOH	200000000001	0.01	13.9022	0.344
NOH	200000000002	0.01	6.73906	0.342
NOH	200000000003	0.01	8.91296	0.345
NOH	200000000004	0.01	15.8534	0.344
NOH	200000000005	0.01	38.0483	0.361
NOH	200000000006	0.01	1.33929	0.344
NOH	200000000007	0.01	9.56513	0.344
NOH	200000000008	0.01	3.8393	0.343
NOH	200000000009	0.01	4.64287	0.353
NOH	200000000010	0.01	21.2192	0.344
NOH	200000000011	0.01	3.92858	0.349
NOH	200000000012	0.01	4.19644	0.338
NOH	200000000013	0.01	8.91296	0.348
NOH	200000000014	0.01	7.17384	0.324
NOH	200000000015	0.01	4.91073	0.348
NOH	200000000016	0.01	3.75001	0.344
NOH	200000000017	0.01	16.829	0.34
NOH	200000000018	0.01	4.37501	0.345
NOH	200000000019	0.01	17.0729	0.356
NOH	200000000020	0.01	5.43472	0.32
NOH	200000000021	0.01	8.91296	0.326
NOH	200000000022	0.01	4.55359	0.343
NOH	200000000024	0.01	2.85715	0.354
NOH	200000000026	0.01	4.55359	0.36
NOH	200000000027	0.01	4.4643	0.356
NOH	200000000028	0.01	4.37501	0.329
NOH	200000000029	0.01	5.65211	0.338
NOH	200000000030	0.01	3.92858	0.35
NOH	200000000031	0.01	1.39174	0.326
NOH	200000000033	0.01	1.49483	0.322
NOH	200000000034	0.01	1.13401	0.341
NOH	200000000035	0.01	1.39174	0.333
NOH	200000000036	0.01	1.2371	0.329
NOH	200000000037	0.01	15.034	0.344
NOH	200000000038	0.01	1.3402	0.348
NOH	200000000039	0.01	1.2371	0.335
NOH	200000000040	0.01	1.75256	0.342
NOH	200000000041	0.01	1.08247	0.352
NOH	200000000042	0.01	11.8367	0.355
NOH	200000000043	0.01	1.03092	0.335
NOH	200000000044	0.01	1.08247	0.33
NOH	200000000045	0.01	1.49483	0.349
NOH	200000000046	7.13248	49.93	1.12
NOH	200000000047	0.01	1.03092	0.326
NOH	200000000048	0.01	20.9524	0.35
NOH	200000000049	0.01	1.39174	0.335
NOH	200000000050	0.01	1.13401	0.359
NOH	200000000051	0.01	1.68183	0.367
NOH	200000000052	0.01	1.3182	0.348
NOH	200000000053	3.34173	33.4074	0.351
NOH	200000000054	1.55107	1.22728	0.325
NOH	200000000055	3539.91	4352.46	15.4
NOH	200000000056	0.01	1.45456	0.293
NOH	200000000057	0.01	30.2622	0.339
NOH	200000000058	88.7777	40.5097	0.7
NOH	200000000059	0.01	1.3182	0.316
NOH	200000000060	0.01	1.27274	0.334
NOH	200000000061	0.01	51.2047	0.359
NOH	200000000062	0.01	1.75213	0.336
NOH	200000000063	0.01	40.8132	0.323
NOH	200000000064	0.01	1.02564	0.335
NOH	200000000065	0.01	1.02564	0.327
NOH	200000000066	0.01	1.28205	0.351
NOH	200000000067	0.524943	1.06838	0.335
NOH	200000000068	0.01	1.02564	0.34
NOH	200000000069	4.14969	16.1315	1.01
NOH	200000000070	0.01	35.1096	0.332
NOH	200000000071	0.01	59.8794	0.355
NOH	200000000072	0.01	77.0479	0.341
NOH	200000000073	0.01	1.19658	0.332
NOH	200000000074	56.2559	28.1023	0.642
NOH	200000000075	0.01	1.06838	0.321
NOH	200000000076	0.01	1.15385	0.338
NOH	200000000077	89.1136	98.6442	0.776
NOH	200000000078	0.01	1.19658	0.349
NOH	200000000079	0.01	1.11111	0.348
NOH	200000000080	1000	7304.01	45.7
NOH	200000000081	0.01	1.23931	0.34
NOH	200000000082	0.01	1.53846	0.336
NOH	200000000083	0.01	13.4307	0.32
NOH	200000000084	0.01	1.53846	0.343
NOH	200000000085	0.01	2.13675	0.31
NOH	200000000086	0.01	1.59793	0.34
NOH	200000000087	0.01	8.28575	0.335
NOH	200000000088	0.01	1.2371	0.344
NOH	200000000089	1261.79	1.44329	0.326
NOH	200000000090	0.01	2.88658	0.326
NOH	200000000091	0.01	1.19658	0.306
NOH	200000000092	0.01	0.68376	0.3
NOH	200000000093	1000	3746.03	20.1
NOH	200000000094	0.01	1.59793	0.299
NOH	200000000095	0.01	1.54638	0.303
NOH	200000000096	0.01	0.876282	0.299
NOH	200000000097	0.01	1.13401	0.313
NOH	200000000098	0.01	1.23931	0.276
NOH	200000000099	0.01	1.36752	0.296
NOH	200000000100	0.01	0.982905	0.313
BBH	101	32.172	52.1574	0.515
BBH	102	0.01	1.04546	0.332
BBH	103	74.3806	60.9637	0.823
BBH	104	109.503	231.113	1.9
BBH	106	13.3989	26.0544	0.471
BBH	107	105.936	172.856	1.04
BBH	108	632.604	905.866	5.95
BBH	109	24.3007	73.1624	0.492
BBH	110	383.066	2151.75	1.82
BBH	111	249.604	1147.06	3.02
BBH	112	123.344	32.1372	0.496
BBH	113	52.4277	188.915	1.69
BBH	114	1315.42	1957.29	12.1
BBH	115	38.1835	120.331	0.593
BBH	116	0.01	1.18556	0.346
BBH	117	3861.78	2519.04	20.4
BBH	118	2730.97	1316.86	20.6
BBH	119	0.01	2.13675	0.336
BBH	120	401.539	2710.57	3.89
BBH	121	344.832	203.154	3.84
BBH	122	806.741	1291.96	5.63
BBH	123	151.065	228.674	1.51
BBH	124	1546.44	2049.31	12.4
BBH	125	1250.79	1873.95	13.4
BBH	126	6331.66	214.106	14.6
BBH	127	43.5205	40.6117	0.571
BBH	128	2085.1	2268.56	12.1
BBH	129	8479.72	13665.3	35
BBH	130	8286.14	4185.05	34.2
BBH	131	90.9816	61.7165	0.837
BBH	132	219.64	189.488	1.78
BBH	133	43.169	126.295	1.81
BBH	134	141.491	135.421	1.38
BBH	135	593.097	257.318	1.22
BBH	136	685.192	2125.08	3.68
BBH	137	1897.17	2471.56	6.89
BBH	138	21957.5	19885.5	91.2
BBH	139	2501.84	11453.8	13.2
BBH	140	68.7499	976.277	6.12
BBH	141	71.3215	241.855	4.36
BBH	142	15834.4	18387.7	61.5
BBH	143	1114.86	812.884	8
BBH	144	1023.59	1915.18	6.01
BBH	145	1102	1041.65	5.35
BBH	146	0.01	1.13401	0.354
BBH	147	0.01	1.54547	0.349
BBH	148	0.01	3.50427	0.339
BBH	149	109.738	99.096	1.03
BBH	150	0.01	1.32478	0.339
BBH	151	0.01	3.8393	0.354
BBH	152	0.01	3.66073	0.335
BBH	153	16.8842	25.8533	0.473
BBH	154	75.5497	66.4497	0.869
BBH	155	5.9313	21.8367	0.369
BBH	156	166.619	538.7	2.05
BBH	157	0.01	6.08689	0.353
BBH	158	45.8636	15.6095	0.596
BBH	159	0.01	1.08247	0.345
BBH	160	2812.83	999.739	9.88
BBH	161	10.9428	4.73216	0.359
BBH	162	0.01	4.4643	0.345
BBH	163	0.01	4.37501	0.348
BBH	164	0.01	1.13401	0.342
BBH	165	0.01	0.670098	0.345
BBH	166	0.01	4.91073	0.345
BBH	167	0.01	5.65211	0.349
BBH	168	0.01	4.64287	0.347
BBH	169	0.01	1.3402	0.34
BBH	170	0.01	1.3402	0.34
BBH	171	0.01	5.00002	0.346
BBH	172	0.01	10.4876	0.34
BBH	173	0.01	4.37501	0.35
BBH	174	0.01	1.08247	0.325
BBH	175	288.438	177.076	2.16
BBH	176	5530.95	7268.76	16.9
BBH	177	0.01	4.01787	0.344
BBH	178	0.01	1.33929	0.361
BBH	179	0.01	1.18556	0.352
BBH	180	683.666	255.683	5.16
BBH	181	434.792	121.558	2.79
BBH	182	1320.63	2521.16	7.64
BBH	183	253.244	427.532	2.41
BBH	184	598.593	237.864	3.44
BBH	185	0.01	1.39174	0.348
BBH	186	0.01	15.1217	0.346
BBH	187	0.01	7.60862	0.276
BBH	188	0.01	3.66073	0.323
BBH	189	48.1257	138.746	0.634
BBH	190	1595.91	1939	153
BBH	191	0.01	4.28573	0.339
BBH	192	0.01	4.01787	0.335
BBH	193	7440.58	1579.14	35.2
BBH	194	374.762	220.973	3.12
BBH	195	463.46	249.465	3.67
BBH	196	57.8186	94.5449	0.681
BBH	197	110.014	511.687	0.966
BBH	198	1497.91	3791.62	6.63
BBH	199	8375.09	3349.21	13.8
BBH	200	196.437	230.904	14.3
SLS	200000000202	22.3587	24.0877	0.408
SLS	200000000203	57.7979	88.5238	1.18
SLS	200000000204	139.856	54.5481	0.721
SLS	200000000205	41.7828	35.238	0.754
SLS	200000000206	460.709	227.099	2.44
SLS	200000000213	526.797	242.589	3.14
SLS	200000000214	9593.26	22.6278	28.8
SLS	200000000216	24.9047	70.3475	0.472
SLS	200000000217	10.5904	44.7328	0.393
SLS	200000000218	4.49672	46.2332	0.371
SLS	200000000219	2.87992	10.9754	0.36
SLS	200000000220	170.844	17.8046	1.14
SLS	200000000222	1.22037	3.84615	0.409
SLS	200000000223	1054.41	245.21	5.62
SLS	200000000224	1146.33	251.083	5.45
SLS	200000000226	3.40328	10.8844	0.382
SLS	200000000227	42.064	60.8812	0.538
SLS	200000000228	8.86752	71.1683	0.422
SLS	200000000229	6.88911	53.2462	0.378
SLS	200000000230	0.01	4.01787	0.336
SLS	200000000231	485.824	261.12	0.508
SLS	200000000232	14.9874	42.6204	0.473
SLS	200000000234	0.01	2.73504	0.33
SLS	200000000236	8.13223	2.5773	0.385
SLS	200000000237	13.6677	15.034	0.34
SLS	200000000238	5.2595	45.1943	0.423
SLS	200000000239	228.055	742.596	1.84
SLS	200000000240	18.8911	91.428	0.448
SLS	200000000242	1.548	3.07692	0.315
SLS	200000000243	140.034	91.0539	0.751
SLS	200000000244	22.1291	18.3942	0.349
SLS	200000000245	161.211	87.0528	0.565
SLS	200000000247	1444.76	247.98	3.84
SLS	200000000248	8.92637	6.95645	0.327
SLS	200000000249	4.93015	7.17384	0.339
SLS	200000000250	267.283	88.8306	1.08
SLS	200000000253	5.61023	7.60464	0.284
SLS	200000000254	33.6909	149.156	0.447
SLS	200000000255	104.675	226.82	0.689
SLS	200000000257	96.1036	203.526	0.991
SLS	200000000258	6.58757	23.1704	0.335
SLS	200000000259	763.54	524.155	2.38
SLS	200000000260	7678.13	699.479	16.2
SLS	200000000261	106.416	77.3461	0.57
SLS	200000000262	0.01	1.49573	0.31
SLS	200000000263	9.72667	48.6746	0.354
SLS	200000000264	0.01	0.897435	0.3
SLS	200000000266	987.588	259.859	5.52
SLS	200000000268	6.55264	32.6825	0.319
SLS	200000000269	12.0128	50.9086	0.322
SLS	200000000270	12426.4	540.778	28.5
SLS	200000000271	0.01	2.68184	0.307
SLS	200000000272	3.45974	9.4797	0.336
SLS	200000000273	127.043	118.704	0.741
SLS	200000000274	13.5972	75.8733	0.347
SLS	200000000275	64.019	242.597	0.574
SLS	200000000276	40.5927	188.398	0.447
SLS	200000000277	0.01	1.39174	0.304
SLS	200000000278	29.4392	299.999	0.401
SLS	200000000279	5.78712	27.5606	0.33
SLS	200000000280	0.298803	4.28573	0.322
SLS	200000000281	1.00763	5.61726	0.332
SLS	200000000284	0.01	2.09402	0.316
SLS	200000000285	27.1318	30.6802	0.351
SLS	200000000286	42.5276	14.966	0.324
SLS	200000000287	13.7864	70.8116	0.34
SLS	200000000288	3.75444	1.60715	0.331
SLS	200000000289	464.068	386.752	1.42
SLS	200000000290	4.79933	5.21733	0.328
SLS	200000000291	382.601	162.141	2.36
SLS	200000000292	6.03289	1.36752	0.34
SLS	200000000293	78.4119	105.331	0.83
SLS	200000000294	53.9483	38.7593	0.526
SLS	200000000295	6.36012	7.14288	0.334
SLS	200000000296	9.70412	23.1972	0.341
SLS	200000000298	1.4795	4.82144	0.322
